# Supplementary material for: Effect of same-day HIV treatment initiation (SDI) on 1-year outcomes in low- and middle-income countries: systematic review and meta-analysis of randomised trials
Source: BMJ Glob Health. 2025 Dec 10;10(12):e021759. doi: 10.1136/bmjgh-2025-021759 (PMC12699553; doi:10.1136/bmjgh-2025-021759)
Supplement: online supplemental file 2 [file bmjgh-10-12-s002.xlsx]

## Sheet: Sheet1
Study	Outcome(s)	Item 1: Random sequence generation			Item 2: Allocation concealment			Item 3: Blinding of participants				Item 4: Blinding of healthcare providers				Item 5: Blinding of outcome assessors				Item 6: Outcome data not included in analysis
		Step 1: Was the allocation sequence adequately generated	Step 2: Judge risk of bias related to sequence generation	Support for judgement	Step 1: Was the allocation adequately concealed	Step 2: Judge risk of bias related to allocation concealment	Support for judgement	Step 1: Were participants blinded	Support for judgement	Step 2: Judge risk of bias related to blinding of participants for objective outcomes	Support for judgement	Step 1: Were healthcare providers blinded	Support for judgement	Step 2: Judge risk of bias related to blinding of healthcare providers for objective outcomes	Support for judgement	Step 1: Were outcome assessors blinded	Support for judgement	Step 2: Judge risk of bias related to blinding of outcome assessors for objective outcomes	Support for judgement	Step 1: Extract the number of participants who were not included in analysis in each group									Step 2: Judge risk of bias related to the overall percentage of participants not included in analysis	Support for judgement
																				Intervention group			Control group			Overall
																				N not analyzed	N total	% not analyzed	N not analyzed	N total	% not analyzed	N not analyzed	N total	% not analyzed
Rosen 2016	Viral suppression and retention in care at 10 months	Probably Yes	Probably Low	The trial describes itself as randomized, and it mentions the use of "block randomization in blocks of 6" as part of the random sequence generation method. However, it does not explicitly state how the random sequence was generated (e.g., via a computer-generated sequence or a random number table). The use of block randomization suggests an adequate method was likely used, but the lack of specifi…	Probably Yes	Probably Low	The allocation was concealed using sealed, sequentially numbered opaque envelopes, which is a robust method for allocation concealment​. However, no methods stated, that fully guarantee, that the envelopes were opened sequentially	Definitely No	Non-blinded randomized controlled trial	Probably Low	knowing their allocation could, but is not very likely to, influence the adherence of the patient	Definitely No	Non-blinded randomized controlled trial	Probably Low	knowing the allocation could, but not very likely to, influence the healthcare provider's interactions with the patient at follow-up, in a way, that the outcomes of ART retention and viral load would be significantly affected	Definitely No	Non-blinded randomized controlled trial	Probably Low	Outcome assessors were not blinded, but primary and secondary outcomes involve no judgement	0	187	0	0	190	0	0	377	0	Probably Low	18.57% Post-randomization exclusion per protocol, due to ineligible CD4 count for ART initiation and other predefined exclusion criteria at baseline. Probably not affecting Randomization => Risk of bias probably low No other outcome data that was not included in the analysis
Amanyire 2016	Viral suppression at 12 months	Definitely Yes	Definitely Low	The trial explicitly states that clinics were randomly assigned using a computerized (stata v.13) random number generator and stratified by four facility levels defined by size and time offering HIV care and treatment services. This method is considered an adequate randomization process that generates an unpredictable sequence​. The use of a computerized random number generator to allocate clinic…	Probably Yes	Probably Low	The trial does not explicitly mention how allocation concealment was ensured. However, the use of computerized random assignment of clinics performed by a statistician who was not otherwise involved with the study planning or analysis indicates that the allocation was likely concealed from those involved in the trial. The trial does not report any issues with allocation concealment, so it is reas…	Definitely No	Non-blinded stepped-wedge cluster randomized trial	Probably Low	knowing their allocation could, but is not very likely to, influence the adherence of the patient	Definitely No	Non-blinded stepped-wedge cluster randomized trial	Probably Low	knowing the allocation could, but not very likely to, influence the healthcare provider's interactions with the patient at follow-up, in a way, that the outcomes of viral load at 1 year would be significantly affected	Definitely No	Non-blinded stepped-wedge cluster randomized trial	Probably Low	Outcome assessors were not blinded, but primary and secondary outcomes involve no judgement	14	220	0.064	9	217	0.041	23	437	0.053	Probably Low	Random sample from Step 1 (first to switch to intervention) and Step 4 (last to switch to intervention) clinics. It is implied that the random sample was taken from the total population of those two clusters, including the small number of control group participants in Step 1 and intervention group participants in Step 4. Not fully clear, why steps 2 and 3 were excluded, except for worries about m…
Koenig 2017	Viral suppression and retention in care at 12 months	Definitely Yes	Definitely Low	The trial explicitly states that participants were randomly assigned 1:1 using a computer-generated random-number list. The allocation sequence was generated by a computer in the GHESKIO data management unit, indicating an adequate method for generating a random and unpredictable sequence​. Since the trial used a computer-generated random-number list for allocation, the risk of bias related to se…	Probably Yes	Probably Low	Although the trial used a computer-generated randomization method, it does not explicitly mention whether allocation was concealed through methods such as centralized allocation or sequentially numbered opaque sealed envelopes. However, the fact that the randomization sequence was generated by a data manager with no other involvement in the study procedures suggests that allocation concealment wa…	Definitely No	Non-blinded randomized controlled trial	Probably Low	knowing their allocation could, but is not very likely to, influence the adherence of the patient	Definitely No	Non-blinded randomized controlled trial	Probably Low	knowing the allocation could, but not very likely to, influence the healthcare provider's interactions with the patient at follow-up, in a way, that the outcomes of ART retention and viral load would be significantly affected	Definitely No	Non-blinded randomized controlled trial	Probably Low	Outcome assessors were not blinded, but primary and secondary outcomes involve no judgement	31	378	0.082	28	384	0.073	59	762	0.0774	Probably Low	Post-randomization exclusion per protocol because of transferring to other clinics. Still counted towards number not included in analysis. Because of assumed small risk of transferring out due to dissatisfaction with study-related procedures. In total 7.74% excluded in this way. => Overall risk of bias judged as probably low
Stevens 2018	Retention in care at 12 months	Probably Yes	Probably Low	The trial states that a "pooled-box randomization was performed using an automated web-based algorithm that generated unique numbers" for participant allocation​. Although the method (web-based randomization) is mentioned, the specifics of sequence generation are not detailed (e.g., no mention of blocked or stratified randomization). Since the trial used an automated web-based randomization metho…	Probably Yes	Probably Low	The description of a web-based algorithm suggests that allocation was likely concealed, but there are no explicit details about the concealment process (e.g., no mention of central allocation or sealed envelopes). While the use of a web-based system implies that allocation might have been concealed from both participants and investigators, the lack of explicit information leaves a small degree of…	Probably No	No explicit statement about blinding. However, blinding in this context most likely not possible. Randomized controlled trial	Probably Low	knowing their allocation could, but is not very likely to, influence the adherence of the patient	Probably No	No explicit statement about blinding. However, blinding in this context most likely not possible. Randomized controlled trial	Probably Low	knowing the allocation could, but not very likely to, influence the healthcare provider's interactions with the patient at follow-up, in a way, that the outcomes of ART retention would be significantly affected	Probably No	No explicit statement about blinding. However, blinding in this context most likely not possible. Randomized controlled trial	Probably Low	Outcome assessors were probably not blinded, but primary and secondary outcomes involve no judgement	0	234	0	0	198	0	0	432	0	Probably Low	39.7% Post-randomization exclusion per protocol, due to ineligible CD4 count for ART initiation. Probably not affecting Randomization => Risk of bias probably low No other outcome data that was not included in the analysis
Labhardt 2018	Viral suppression and retention in care at 12 months	Definitely Yes	Definitely Low	The trial explicitly states that a "computer-generated randomization list" with block randomization was used. This suggests a low risk of bias due to adequate randomization methods.	Probably Yes	Probably Low	The allocation was concealed using sealed, sequentially numbered opaque envelopes, which is a robust method for allocation concealment​. However, no methods stated, that fully guarantee, that the envelopes were opened sequentially	Definitely No	Non-blinded randomized controlled trial	Probably Low	knowing their allocation could, but is not very likely to, influence the adherence of the patient	Definitely No		Probably Low	knowing the allocation could, but not very likely to, influence the healthcare provider's interactions with the patient at follow-up, in a way, that the outcomes of ART retention and viral load would be significantly affected	Definitely No	Non-blinded randomized controlled trial	Probably Low	Outcome assessors were not blinded, but primary and secondary outcomes involve no judgement	0	137	0	0	137	0	0	274	0	Probably Low	1.4% Post-randomization exclusion per protocol, due to being found out to be ART experienced after randomization. Probably not affecting Randomization => Risk of bias probably low No other outcome data that was not included in the analysis
Rosen 2019	Viral suppression and retention in care at 12 months	Definitely Yes	Definitely Low	The trial explicitly mentions that randomization was performed using a computerized random number generator with block randomization, ensuring an adequate method for generating the random allocation sequence​. The use of a computerized random number generator for allocation ensures a low risk of bias.	Probably Yes	Probably Low	The allocation was concealed using sealed, sequentially numbered opaque envelopes, which is a robust method for allocation concealment​. However, no methods stated, that fully guarantee, that the envelopes were opened sequentially	Definitely No	Non-blinded randomized controlled trial	Probably Low	knowing their allocation could, but is not very likely to, influence the adherence of the patient	Definitely No		Probably Low	knowing the allocation could, but not very likely to, influence the healthcare provider's interactions with the patient at follow-up, in a way, that the outcomes of ART retention and viral load would be significantly affected	Definitely No	Non-blinded randomized controlled trial	Probably Low	Outcome assessors were not blinded, but primary and secondary outcomes involve no judgement	2 (S. Africa) & 0 (Kenya)	300 (S. Africa) & 240 (Kenya)	0.66% (S. Africa) & 0% (Kenya)	0 (S. Africa) & 0 (Kenya)	302 (S. Africa) & 237 (Kenya)	0% (S. Africa) & 0% (Kenya)	2 (S. Africa) & 0 (Kenya)	602 (S. Africa) & 477 (Kenya)	0.33% (S. Africa) & 0% (Kenya)	Probably Low	"After randomization, two patients were unable to complete study procedures on the day of enrollment because of lack of time and were removed from further analyses" => Risk of bias probably low No other outcome data that was not included in the analysis
Maskew 2020	Viral suppression and retention in care at 12 months	Definitely Yes	Definitely Low	The trial explicitly mentions that randomization was performed using a computerized random number generator with block randomization, ensuring an adequate method for generating the random allocation sequence​. The use of a computerized random number generator for allocation ensures a low risk of bias.	Probably Yes	Probably Low	The allocation was concealed using sealed, sequentially numbered opaque envelopes, which is a robust method for allocation concealment​. However, no methods stated, that fully guarantee, that the envelopes were opened sequentially	Definitely No	Non-blinded randomized controlled trial	Probably Low	knowing their allocation could, but is not very likely to, influence the adherence of the patient	Definitely No		Probably Low	knowing the allocation could, but not very likely to, influence the healthcare provider's interactions with the patient at follow-up, in a way, that the outcomes of ART retention and viral load would be significantly affected	Definitely No	Non-blinded randomized controlled trial	Probably Low	Outcome assessors were not blinded, but primary and secondary outcomes involve no judgement	0	296	0	0	297	0	0	593	0	Definitely Low	No post randomization exlcusion. No missing participants excluded form analysis.
Barnabas 2020	Viral suppression 12 months and retention in care at 9 months	Probably Yes	Probably Low	Allocation sequence was generated by the study biostatistician and assigned via mobile phone software, ensuring randomization. Sequence generation was stratified by site and country, and the randomization process was robust and pre-specified. However details for a definitely low risk of bias are not provided in the publication	Probably Yes	Probably Low	Allocation was concealed until eligibility assessment was complete, and staff had no access to the randomization code. The concealment process minimized bias by preventing prior knowledge of group assignments. However details for a definitely low risk of bias are not provided in the publication	Definitely No	Non-blinded randomized controlled trial	Probably Low	knowing their allocation could, but is not very likely to, influence the adherence of the patient	Definitely No	Non-blinded randomized controlled trial	Probably Low	knowing the allocation could, but not very likely to, influence the healthcare provider's interactions with the patient at follow-up, in a way, that the outcomes of viral load at 1 year would be significantly affected	Definitely Yes	Non-blinded randomized controlled trial, except for blinding of the laboratory staff and the study investigators	Definitely Low	The objective outcome of viral suppression was assessed by laboratory staff, who were masked to the allocation of participants, as were the study investigators	16 + 3	431	0.044	32 + 3	447	0.078	71 + 6	1324	0.058	Probably Low	13.5% (207/1531) Post-randomization exclusion per protocol after an amendment, due to being virally suppressed at baseline in all study arms. Probably not affecting Randomization. Additionally excusion of 71 participants lost to follow-up across every study arm and 6 participants with invalid exit viral load values. In total 5.8% excluded in this way => Overall Risk of bias judged to still be pro…
Lama 2021	Viral suppression at 12 months	Probably Yes	Probably Low	Participants were randomized 1:1, stratified by acute/recent HIV, which implies stratified randomization which indicates efforts to ensure balance between groups. The codes were generated off site	Probably Yes	Probably Low	The codes were generated and preapred off site in sequentially numbered opaque sealed envelopes and managed by the study coordination.	Definitely No	Non-blinded randomized controlled trial	Probably Low	knowing their allocation could, but is not very likely to, influence the adherence of the patient	Definitely No	Non-blinded randomized controlled trial	Probably Low	knowing the allocation could, but not very likely to, influence the healthcare provider's interactions with the patient at follow-up, in a way, that the outcomes of viral load at 1 year would be significantly affected	Definitely No	Non-blinded randomized controlled trial	Probably Low	Outcome assessors were not blinded, but outcome of interest to us (viral suppression) involves no judgement	0	105	0	0	111	0	0	216	0	Definitely Low	No post randomization exlcusion. No missing participants excluded form analysis
Dorvil 2023	Viral suppression and retention in care at 12 months	Definitely Yes	Definitely Low	The trial explicitly states that participants were randomized using a computer-generated random-number list in the data management unit of the study site. This method is considered an adequate and robust way of generating a random and unpredictable sequence, which ensures proper randomization​. Since the allocation sequence was generated using a computer-based random-number list, the risk of bias…	Probably Yes	Probably Low	The trial mentions that the randomization was carried out by a data manager who had no other involvement in the study procedures, with a computer-number generator, using permuted blocks with variable block sizes from 2 to 6. This likely means that the allocation sequence was concealed from both participants and healthcare providers. However, the trial does not explicitly describe the method of al…	Definitely No	Non-blinded randomized controlled trial	Probably Low	knowing their allocation could, but is not very likely to, influence the adherence of the patient	Definitely No	Non-blinded randomized controlled trial	Probably Low	knowing the allocation could, but not very likely to, influence the healthcare provider's interactions with the patient at follow-up, in a way, that the outcomes of ART retention and viral load would be significantly affected	Definitely No	Non-blinded randomized controlled trial	Probably Low	Outcome assessors were not blinded, but primary and secondary outcomes involve no judgement	0	250	0	0	250	0	0	500	0	Definitely Low	No post randomization exlcusion. No missing participants excluded form analysis
Gerber 2025	Viral suppression and retention in care at 6 months	Definitely Yes	Definitely Low	participants are randomized using block randomization with varying block sizes of four and six using the ralloc command in Stata, version 16.1 [35], stratified by country, based on randomization lists that were generated by an independent statistician and uploaded into the Research Electronic Data Capture (REDCap) [34] study database	Definitely Yes	Definitely Low	Site investigators allocate participants to the interventions using the REDCap randomization module on password protected study tablets.	Definitely No	Non-blinded randomized controlled trial	Probably Low	knowing their allocation could, but is not very likely to, influence the adherence of the patient	Definitely No	Non-blinded randomized controlled trial	Probably Low	knowing the allocation could, but not very likely to, influence the healthcare provider's interactions with the patient at follow-up, in a way, that the outcomes of viral load at 6 months would be significantly affected	Definitely No	Viral load results, were measured by laboratory staff who are not directly involved in the study and remain blinded to trial arm allocation. However generally study staff could not be blinded.	Probably Low	At least part of the outcome assessors were not blinded, but primary and secondary outcomes involve no judgement	0	297	0	0	284	0	0	581	0	Probably Low	4.7% (29/610) Post-randomization exclusion per protocol, due to inelibility (mainly because they had tuberculosis investigations initiated before enrolment). Probably not affecting Randomization. No other outcome data that was not included in the analysis
